# Supplementary material for: Navigating optimal treaty-shopping routes using a multiplex network model
Source: PLoS One. 2021 Aug 27;16(8):e0256764. doi: 10.1371/journal.pone.0256764 (PMC8396775; doi:10.1371/journal.pone.0256764)
Supplement: S1 Appendix — Detailed description of the international tax treaty system and observations. (ZIP) [file pone.0256764.s001.zip › S1_Appendix.tex]

%Evolution foresight..................................

%\documentclass[12pt,letterpaper]{article}
\documentclass[11pt]{article}
%Packages.............................................

\usepackage{amsmath}
\usepackage{amsfonts}
\usepackage{amssymb}
\usepackage[pdftex]{graphicx}
\usepackage{verbatim}
\usepackage{subfigure}
\usepackage{enumerate}
\usepackage{caption}
%\usepackage{tocloft}
\usepackage{setspace}
\usepackage{longtable}

\usepackage{tabularx}
\usepackage{adjustbox}
\usepackage{csquotes}

\renewcommand{\thesection}{S\arabic{section}}
\renewcommand{\thefigure}{S\arabic{figure}}
\renewcommand{\thetable}{S\arabic{table}}
%\renewcommand{\cftsecleader}{\cftdotfill{\cftdotsep}}

\graphicspath{{figures/}}
\setcounter{tocdepth}{2}

\begin{document}

\title{\textsc{{\bf{S1 Appendix}} Supplementary information}}

\author{Navigating Optimal Treaty Shopping Routes Using A Multiplex Network Model\\
by Sung Jae Park, Kyu-Min Lee, and Jae-Suk Yang}

\maketitle

%\doublespacing
\tableofcontents
\listoftables
\listoffigures

\newpage
\section{International tax treaty system}
\subsection{Tax Treaty Rates}
Tax treaty is basically a bilateral treaty between two countries. If two countries agree on a lower tax rate in the tax treaty than that in domestic tax laws, both countries will withhold tax at the lower tax rate.

\subsection{Domestic Tax Rates}
Each country has domestic tax laws for withholding. If a tax treaty is not signed between the two countries, withholding tax is collected according to the domestic tax laws of the source country.

\subsection{Thin Capitalisation}
The definition and concept of the thin capitalisatoin can be found at~\cite{data-precedent} as
\begin{displayquote}
“Thin capitalisation refers to the situation in which a company is financed through a relatively high level of debt compared to equity. Tax administrations often introduce rules that place a limit on the amount of interest that can be deducted in calculating the measure of a company's profit for tax purposes. Such rules are designed to counter cross-border shifting of profit through excessive debt, and thus aim to protect a country's tax base.”

\end{displayquote}

In the case of interest, tax avoidance can be achieved using interest deduction system (thin capitalisation), but it was not included in our model. We attached the list of each countries' interest deduction data in supporting information (dataset).


\section{Data sources}
The tax data used in this paper is a compilation of data on tax treaty rates and domestic tax rates in each country in reports published by PwC, Deloitte, KPMG, and EY in the 2015-2016 fiscal year. The detailed sources are as follows:
\begin{itemize}
\item PwC: Worldwide Tax Summaries - Corporate Taxes 2015/16; 
\item Deloitte: Deloitte International Tax Source (DITS) - Corporate Tax Rates 2016 and Withholding Tax Rates 2016; 
\item KPMG: Corporate Tax Rates Tables; 
\item EY: 2016 Worldwide Corporate Tax Guide; The outlook for global tax policy in 2016
\end{itemize}
We referred to the tax data and notes of each country's tax rates listed in PwC's Worldwide Tax Summaries. The lowest tax rate among withholding tax rates on dividends, interest, and royalties from general commercial transactions, excluding transactions between financial institutions, was listed. Because we assumed the treaty shopping, the lowest tax rates were summarized in the Excel spreadsheets. In the case of royalty data, the lowest tax rate was used among patents, copyrights, etc. Those marked as countries groups (EU, CARICOM, ANDEAN Community, CEMAC) in the PwC data were separated into individual countries and recorded as each country's tax rate.

In case there are difference between PwC data and Deloitte data, we checked and corrected on EY, KPMG, or OECD statistical data, UNCTAD statistical data, and the website of those countries' Ministry of Finance. 
%Details on the search and discovery of individual tax rate data were recorded in the research note (photo attached).

%The collected data were made from July 2016 to March 2017, and data verification and supplementation were conducted 5 times from March 2017 to August 2019, by the authors 2 times and other persons 3 times. 
The types of data analyzed are the withholding interest tax rate, withholding dividends tax rate, withholding royalties tax rate, a list of countries (regions) joining tax exemption treaties in each country’s tax treaty. We attached the thin capitalisation data in the dataset. The Microsoft's Excel spreadsheet were constructed by the array of 217 countries (regions) by income source. The total number of countries (regions) is 217. Accordingly, dividend income tax rate, interest income tax rate, royalty income tax rate, and domestic withholding tax rates (dividends, interest, and royalties in 217 individual countries), corporate income tax rate, local income tax rate, and thin capitalisation ranges are summarized in (Table S1).

\section{List of tax haven countries}
Tax haven countries have been designated by a number of organizations and countries. Here, we present one example of the list of tax haven countries by the Royal Decree of Belgium~\cite{data-precedent2} (Table S2).
 
\section{List of tax-free countries with zero domestic tax rates}
In main manuscript, we identify the countries with zero domestic tax rates, and define those countries as ``tax-free countries''. Here we present the list of the countries according to each income type (dividends, royalties, interest) (Table S3-5).

\section{Tax-routing centrality of each layer}
In main manuscript, we define and observe the tax-routing centrality ($TRC$) for identifying central layer or country in treaty-shopping navigation. Here we present the overall $TRC$ value of multiplex network and each single layer respectively (Table S6).

\section{Limiting number of changes in income layers}
In main analysis, we consider the treaty-shopping navigation on multiplex networks with three income types of layers. However, it has been not clear whether the multiple-income flows in treaty shopping is generally available due to the lack of fruitful empirical cases. In reality, there would some hurdles to change income types when navigating tax minimizing routes.
Therefore, it would be reasonable to introduce some constraints in the algorithm by limiting the number of changes like as considering transition cost. Therefore, we perform the additional calculation of applying a new model with restricted number
(one-time) of transition between layers with three cases: (1) dividends to interest (2) royalties to dividends and (3) interest to royalties (Fig.R2). 

\newpage

% Please add the following required packages to your document preamble:
% \usepackage{longtable}
% Note: It may be necessary to compile the document several times to get a multi-page table to line up properly
\begin{table}[]
\resizebox{\textwidth}{!}{%
\begin{tabular}{|l|l|l|}
\hline
  & Type of Data                                                             & Sources                               \\ \hline
1 & (Tax treaty) Dividend income tax rates                                   & PwC, Deloitte, KPMG, EY, OECD, UNCTAD \\ \hline
2 & (Tax treaty) Interest income tax rates                                   & PwC, Deloitte, KPMG, EY, OECD, UNCTAD \\ \hline
3 & (Tax treaty) Royalty income tax rates                                    & PwC, Deloitte, KPMG, EY, OECD, UNCTAD \\ \hline
4 & Corporate income tax rate, local income tax rate in 217 individual countries & Deloitte, PwC, OECD, UNCTAD \\ \hline
5 & (Domestic Tax Law) Dividend income tax rates in 217 individual countries & Deloitte, PwC, OECD, UNCTAD           \\ \hline
6 & (Domestic Tax Law) Interest income tax rates in 217 individual countries & Deloitte, PwC, OECD, UNCTAD           \\ \hline
7 & (Domestic Tax Law) Royalty income tax rates in 217 individual countries  & Deloitte, PwC, OECD, UNCTAD           \\ \hline
8 & Thin Capitalisation data in 217 individual countries                     & PwC, Deloitte, KPMG, EY               \\ \hline
\end{tabular}%
}
\caption[Types of data and sources]{Types of data and sources} \label{tab:title0} 
\end{table}

\begin{longtable}{|r|l|}
\hline
\multicolumn{1}{|l|}{no.} & country           \\ \hline
\endfirsthead
%
\endhead
%
1                         & Abu Dhabi         \\ \hline
2                         & Ajman             \\ \hline
3                         & Andorra           \\ \hline
4                         & Anguilla          \\ \hline
5                         & The Bahamas       \\ \hline
6                         & Bahrain           \\ \hline
7                         & Bermuda           \\ \hline
8                         & British Virgin    \\ \hline
9                         & Cayman Islands    \\ \hline
10                        & Dubai             \\ \hline
11                        & Fujairah          \\ \hline
12                        & Guernsey          \\ \hline
13                        & Isle of           \\ \hline
14                        & Jersey            \\ \hline
15                        & Jethou            \\ \hline
16                        & Maldives Islands  \\ \hline
17                        & Micronesia        \\ \hline
18                        & Moldavia          \\ \hline
19                        & Monaco            \\ \hline
20                        & Montenegro        \\ \hline
21                        & Nauru             \\ \hline
22                        & Palau             \\ \hline
23                        & Ras al            \\ \hline
24                        & Saint-Bartholomew  \\ \hline
25                        & Sark              \\ \hline
26                        & Sharjah           \\ \hline
27                        & Turks and         \\ \hline
28                        & Umm al            \\ \hline
29                        & Vanuatu           \\ \hline
30                        & Wallis-and-Futuna \\ \hline
\caption[List of tax haven countries]{Tax Haven List from the Royal Decree of Belgium} \label{tab:title1} 
\end{longtable}

\newpage
% Please add the following required packages to your document preamble:
% \usepackage{longtable}
% Note: It may be necessary to compile the document several times to get a multi-page table to line up properly
\begin{longtable}{|r|l|}
\hline
\multicolumn{1}{|l|}{no.} & country                         \\ \hline
\endfirsthead
%
\endhead
%
1                         & Andorra                         \\ \hline
2                         & Anguilla                        \\ \hline
3                         & Aruba                           \\ \hline
4                         & Bahamas                         \\ \hline
5                         & Bahrain                         \\ \hline
6                         & Barbados                        \\ \hline
7                         & Bermuda                         \\ \hline
8                         & Bosnia-Herzegovina              \\ \hline
9                         & Brazil                          \\ \hline
10                        & British Virgin Islands          \\ \hline
11                        & Brunei                          \\ \hline
12                        & Cayman Islands                  \\ \hline
13                        & Curaçao                         \\ \hline
14                        & Cyprus                          \\ \hline
15                        & Denmark                         \\ \hline
16                        & Ecuador                         \\ \hline
17                        & Estonia                         \\ \hline
18                        & Gibraltar                       \\ \hline
19                        & Guernsey                        \\ \hline
20                        & Hong Kong SAR                   \\ \hline
21                        & Hungary                         \\ \hline
22                        & Iran                            \\ \hline
23                        & Iraq                            \\ \hline
24                        & Isle of Man                     \\ \hline
25                        & Jersey                          \\ \hline
26                        & Jordan                          \\ \hline
27                        & Kosovo                          \\ \hline
28                        & Kuwait                          \\ \hline
29                        & Latvia                          \\ \hline
30                        & Libya                           \\ \hline
31                        & Liechtenstein                   \\ \hline
32                        & Lithuania                       \\ \hline
33                        & Luxembourg                      \\ \hline
34                        & Macao SAR                       \\ \hline
35                        & Madagascar                      \\ \hline
36                        & Malaysia                        \\ \hline
37                        & Maldives                        \\ \hline
38                        & Malta                           \\ \hline
39                        & Mauritius                       \\ \hline
40                        & Monaco                          \\ \hline
41                        & Myanmar                         \\ \hline
42                        & Oman                            \\ \hline
43                        & Palau                           \\ \hline
44                        & Qatar                           \\ \hline
45                        & Saint Lucia                     \\ \hline
46                        & Saint Vincent \& the Grenadines \\ \hline
47                        & Singapore                       \\ \hline
48                        & Sint Maarten                    \\ \hline
49                        & Slovakia                        \\ \hline
50                        & Sudan                           \\ \hline
51                        & Sweden                          \\ \hline
52                        & Syria                           \\ \hline
53                        & Turks \& Caicos                 \\ \hline
54                        & United Arab Emirates            \\ \hline
55                        & United Kingdom                  \\ \hline
56                        & Vanuatu                         \\ \hline
57                        & Vietnam                         \\ \hline
\caption[List of tax-free countries in dividends layer]{List of tax-free countries in dividends layer} \label{tab:title2} 
\end{longtable}

% Please add the following required packages to your document preamble:
% \usepackage{longtable}
% Note: It may be necessary to compile the document several times to get a multi-page table to line up properly
\begin{longtable}{|r|l|}
\hline
\multicolumn{1}{|l|}{no.} & country                \\ \hline
\endfirsthead
%
\endhead
%
1                         & Anguilla               \\ \hline
2                         & Aruba                  \\ \hline
3                         & Bahamas                \\ \hline
4                         & Bahrain                \\ \hline
5                         & Bermuda                \\ \hline
6                         & British Virgin Islands \\ \hline
7                         & Burkina Faso           \\ \hline
8                         & Cayman Islands         \\ \hline
9                         & Curaçao                \\ \hline
10                        & Gibraltar              \\ \hline
11                        & Guernsey               \\ \hline
12                        & Guinea Bissau          \\ \hline
13                        & Hungary                \\ \hline
14                        & Iraq                   \\ \hline
15                        & Isle of Man            \\ \hline
16                        & Jersey                 \\ \hline
17                        & Kuwait                 \\ \hline
18                        & Latvia                 \\ \hline
19                        & Libya                  \\ \hline
20                        & Liechtenstein          \\ \hline
21                        & Luxembourg             \\ \hline
22                        & Macao SAR              \\ \hline
23                        & Malta                  \\ \hline
24                        & Monaco                 \\ \hline
25                        & Netherlands            \\ \hline
26                        & Norway                 \\ \hline
27                        & Palau                  \\ \hline
28                        & Sint Maarten           \\ \hline
29                        & Sweden                 \\ \hline
30                        & Switzerland            \\ \hline
31                        & Turks \& Caicos        \\ \hline
32                        & United Arab Emirates   \\ \hline
33                        & Vanuatu                \\ \hline
\caption[List of tax-free countries in royalties layer]{List of tax-free countries in royalties layer} \label{tab:title3} 
\end{longtable}

% Please add the following required packages to your document preamble:
% \usepackage{longtable}
% Note: It may be necessary to compile the document several times to get a multi-page table to line up properly
\begin{longtable}{|r|l|}
\hline
\multicolumn{1}{|l|}{no.} & country                \\ \hline
\endfirsthead
%
\endhead
%
1                         & Anguilla               \\ \hline
2                         & Aruba                  \\ \hline
3                         & Bahamas                \\ \hline
4                         & Bahrain                \\ \hline
5                         & Bermuda                \\ \hline
6                         & British Virgin Islands \\ \hline
7                         & Cayman Islands         \\ \hline
8                         & Gibraltar              \\ \hline
9                         & Guernsey               \\ \hline
10                        & Hungary                \\ \hline
11                        & Isle of Man            \\ \hline
12                        & Jersey                 \\ \hline
13                        & Kuwait                 \\ \hline
14                        & Latvia                 \\ \hline
15                        & Libya                  \\ \hline
16                        & Liechtenstein          \\ \hline
17                        & Luxembourg             \\ \hline
18                        & Macao SAR              \\ \hline
19                        & Malta                  \\ \hline
20                        & Monaco                 \\ \hline
21                        & Netherlands            \\ \hline
22                        & Norway                 \\ \hline
23                        & Palau                  \\ \hline
24                        & Sint Maarten           \\ \hline
25                        & Sweden                 \\ \hline
26                        & Switzerland            \\ \hline
27                        & Turks \& Caicos        \\ \hline
28                        & United Arab Emirates   \\ \hline
29                        & Vanuatu                \\ \hline
30                        & Hong Kong SAR          \\ \hline
31                        & Andorra                \\ \hline
32                        & Cyprus                 \\ \hline
33                        & Estonia                \\ \hline
34                        & Maldives               \\ \hline
35                        & Oman                   \\ \hline
36                        & Germany                \\ \hline
37                        & Zimbabwe               \\ \hline
38                        & Austria                \\ \hline
39                        & Finland                \\ \hline
40                        & Denmark                \\ \hline
41                        & Greenland              \\ \hline
42                        & France                 \\ \hline
\caption[List of tax-free countries in interest layer]{List of tax-free countries in interest layer} \label{tab:title4} 
\end{longtable}

\newpage
% Please add the following required packages to your document preamble:
% \usepackage{longtable}
% Note: It may be necessary to compile the document several times to get a multi-page table to line up properly
\begin{longtable}{|l|l|l|l|}
\hline
layer     & $TRC^{direct}$ & $TRC^{shopping}$ & diff \\ \hline
\endfirsthead
%
\endhead
%
Dividends & 0.89        & 0.94        & 0.05 \\ \hline
Royalties & 0.86        & 0.93        & 0.07 \\ \hline
Interest  & 0.87        & 0.93        & 0.06 \\ \hline
Multiplex & 0.91        & 0.96        & 0.05 \\ \hline
\caption[Tax-routing centrality of each layer]{Tax routing centrality of each layer} \label{tab:title5} 
\end{longtable}

\begin{figure}[hbt]
\includegraphics[width=1.\textwidth]{FigS1.pdf}
\centering
\caption[Comparison between direct and shopping routes for restricted transition between layers]{Comparison between direct and shopping routes for restricted transition between (A) dividends to interest, (B) royalties to dividends, (C) interest to royalties, and (D) all transition-allowed (full multiplex) cases.}
\label{fig:s1}
\end{figure}

%Bibliography.....................................................
\begin{thebibliography}{99}
\bibitem{data-precedent} OECD, THIN CAPITALISATION LEGISLATION - A BACKGROUND PAPER FOR COUNTRY TAX ADMINISTRATIONS, August 2012. pp.3-7.
\bibitem{data-precedent2} Wendy Zeldin, Belgium: List of Tax Havens Gazetted, Global Legal Monitor, US Library of Congress. May 21, 2010.

\end{thebibliography}

\end{document}
