# Supplementary material for: Navigating optimal treaty-shopping routes using a multiplex network model
Source: PLoS One. 2021 Aug 27;16(8):e0256764. doi: 10.1371/journal.pone.0256764 (PMC8396775; doi:10.1371/journal.pone.0256764)
Supplement: S1 Data — (ZIP) [file pone.0256764.s003.zip › tax_treaty_dividends.xlsx]

## Sheet: Dividends
	AL	DZ	AO	AG	AR	AM	AW	AU	AT	AZ	BH	BD	BB	BY	BE	BZ	BJ	BM	BO	BA	BW	BR	VG	BF	BN	BG	CV	KH	CM	CA	BQ	KY	CF	TD	CL	CN	CO	KM	CD	CG	CR	HR	CU	CW	CY	CZ	KP	DK	DM
AL									5						5					5						5										10						10				5
DZ
AO
AG													15			15																																	15
AR								10							10				10			10								10					10													10
AM									5					10	5											5				5						5						0			0	10
AW
AU					10				15						15															5					5	15										5		15
AT	5	5				5		15		5	0		5	5	15	5				5		15				0				5					15	7						0	5		10	0		0
AZ									5					15	5					10						8				10						10										8
BH		0							0				0	0	0			0							0	0										0									0	0
BD
BB				0					5		0					0					5									15						5							5			5			0
BY						10			5	15	5				5											10										10						5			10	5	10	15
BE	5	15			10	5		15	15	5	10	15		5						10		10				10				5					0	5			5			5			10	5		0
BZ
BJ
BM
BO					12.5																																12.5
BA	5	10							5	10					10																					10						5			10	5		5
BW													5
BR					0				15						10															15					10	15										15		25
VG
BF
BN											0																									5
BG	5	10				5			0	8	5			10	10															10						10						5			5	10	10	5
CV
KH
CM																														16.5			16.5	16.5						16.5
CA		15			10	5		5	5	10		15	15		5							15				10			15						10	10	5					5			15	5		5
BQ
KY
CF
TD																													0				0							0
CL								5							15							10								5							0					5						5
CN	10	5				5		15	7	10	5	10	5	10	5					10	5	15			5	10				10												5	5		10	5		5
CO																														5					0											5
KM
CD															10
CG																													20				20	20
CR
HR	10					0			0	5				5	5					5						5				5					5	5										5		5
CU
CW
CY						0			0					0	0					0						0				0						0										0		0
CZ	5					10		5	0	8	5		5	5	5					5		15				10				5						5						5			0		0	0
KP
DK					0			0	0			0			0							0				0				0					0	0						0			0	0
DM
DO																														18
EC															0							0								0					0	0
EG	10	10							15		0			15	15											10				15						8									15	5		15
SV
GQ
EE	0					0			0	0	0			0	0											0				0						0						0			0	0		0
ET
FK
FO
FJ								15
FI					10	5		5	0	5			5	5	5					5		20				10				5						5						5			5	5		0
FR		5			15	5		0	0		0	10			0		30		15		5	15		30		0			15	5			5			10		15		15		0			0	0
GA															18															15
GM
GE						5			0	10	0				5											10										0						5				5		0
DE	5	5			15	15		15	5	5		15		5	15				10	15						5				5						10						5			5	5		5
GH															5
GI
GR	5					10			5	8					5					5						10				5						5						5			25			38
GL																																																35
GD
GT
GG
GW
GY																														15
HN
HK									0						0										0					0						0										0
HU
IS															5															5						5									5	5		0
IN	10					10		15	10			10		10	15						7.5	15				15				15						10	5								10	10		15
ID		15						15	10			10			10										15	15				10						10						10				10	10	10
IR		5				10			5	10	5			10												7.5										10						5
IQ
IE	0					0		0	0		0			0	0					0	0					5				5					5	5						5			0	5		0
IM
IL									25					10	15							10				10				15						10						5				5		0
IT	10	15			15	5		15	15	10		10		5	15					10		15				10				5						10				8		15			15	15		0
CI															12		10							10						12
JM																														15						5												10
JP						10		0	10	10		10		10	10							12.5			5	10				5						10										10		10
JE
JO		15									0									5						10				10												5				10
KZ						10			5	10				15	0											10				5						10										10
KE																														15																		20
KI
KR	5	5						15	5	7	5	10		5	15							10				5				5					5	5	5					5				5		15
XK	10														10
KW	0					5			0	5				0	10										0	0				5						0						5			10	0		0
KG									5					15																15						10
LA																																				5											5
LV
LB		15				5					0			7.5												5																			5	5
LS
LR
LY
LI
LT						0			0	0				0	0											0				0						0						0			0	0		0
LU						0			0	0	0		0		0							0				0				0						0										0		0
MO
MK	10								0	8				5	5					5						5										5						5				5		0
MG
MW
MY	0							0	0		0	0			0					0					0					0					0	0						0				0		0
ML
MT	0							0	15		0		0		0											15				0						0						0			0	0		0
MR
MU												10	5		5						5															5				5		0			0
MX								0	5		0		5		5							10								5					5	5	0									10		0
MD	5					5			5	8				15	15					5						5				5						5						5			5	5
MC
MN									5					10	5											10				5						5										10	5
ME	5								5	10				5	10					5						5										5						5			10	10		5
MA									5		5				6.5											7				10						10										10		10
MZ																					0
MM
NA																					10
NP
NL	0				10	0	5	15	0	5	0	10	0	0	0					5		15				0				5	0					10						0		5		0		0
AN
NC
NZ								0	15						15															15					15	15										15		15
NI
NE
NG															7.5															7.5						7.5										7.5
NO	5				10			0	0	10		10	5		5		20			15		25				15				5					5	15						15			0	0		0
OM														5											5					5						5						0
PK									10	10	10	15		10	10					10										10						10												10
PW
PS
PA													5																																	10
PG								17																						17						15
PY																																			10
PE																						10								10					10
PH								15	10		10	10			10							15								15						10										10		10
PL	5					10		15	5	10		10		10	5					5						10				0					5	10						5			0	5		0
PF
PT		10							15				5		15							10				10	10			10					10	10	10					5	5		10	10		10
PR
QA		0				5			0	7				0																						10						0	5		0
RO	10	15				5		5	0	5		10		10	5					5						10				5						10						5			10	10	10	10
RU	10	5			10	5		5	5	10				15	10						5	10				15				10					5	10						5	5		5	10	10	10
RW															0
PM
SM
SA									5	5		10		5																						5										5
SN															10		10							10						10
RS	5								5	10				5	10					5						5				5						5						5			10	10	10	5
CS
SC											5		5					0			5															5									0
SL
SG	0							0	0		0	0	0	0	0			0				0			0	0				0					0	0									0	0		0
SX
SK
SI	5					5			5	8				5	5					5						5				5						5						5			10	5		5
SB
ZA		10						5	5					5	5						10	10				5				5						5			5			5			0	5		5
ES	0	0			10	0		15	0				0		0				10	5		10				0				15					5	10	0				5	0	5		0	0
LK								15				15		7.5	15															15						10												15
SS
SD
SR
SZ
SE	5				10			15	5			10	5	0	5				0	5	15	15				10				5					5	5						5			5	0		0
CH	5	5				5		5	0	5		10		5	10											0				5						5	0					5				0		0
SY
TW								10	10						10																																	10
TJ						10			5	10																										5										5
TZ																														20																		15
TH						10		10	10		10	10		10	10											10				10					10	10									10	10		10
TL
TG
TT																						5								5						5												5
TN
TR	5	12						5	5	12	10	10		10	15					5		10				10				15						10						10				10		15
TM						5			0		10			15	15																					5						10
TV
UG																																																15
UA		5				5			5	10				15	5							10				5				5						5						5			5	5		5
AE		0				0			0	5		5		5	0					0						0				5						0									0	0
GB
US						30		5	5	30		15	5	30	5											5				5						10									5	5		5
UY
UZ									5	10	8			15	5											10				5						10										5
VE									5				5	5	5							10								10						5							10			5		5
VN
YU
YE
ZM																														15						5												15
ZW																										10				10
DJ
BS
HT
MS
VC
LC
KN
GN
BT
MV
TC
VU
VI
AD
AI
BI
CK
YT
MF
[truncated: 168 more columns]
