# Supplementary material for: Navigating optimal treaty-shopping routes using a multiplex network model
Source: PLoS One. 2021 Aug 27;16(8):e0256764. doi: 10.1371/journal.pone.0256764 (PMC8396775; doi:10.1371/journal.pone.0256764)
Supplement: S1 Data — (ZIP) [file pone.0256764.s003.zip › tax_treaty_royalties.xlsx]

## Sheet: Royalties
	AL	DZ	AO	AG	AR	AM	AW	AU	AT	AZ	BH	BD	BB	BY	BE	BZ	BJ	BM	BO	BA	BW	BR	VG	BF	BN	BG	CV	KH	CM	CA	BQ	KY	CF	TD	CL	CN	CO	KM	CD	CG	CR	HR	CU	CW	CY	CZ	KP	DK	DM
AL									5						5					10						10										10						10				10
DZ
AO
AG													15			15																																	15
AR								10							3				21			21								3					3													3
AM									5					10	8											10				10						10						5			5	5
AW
AU					10				10						10															10					5	10										10		10
AT	5	10				5		10		5	0		0	5	0	0				5		10				5				10					5	6						0	0		0	5		0
AZ									5					10	5					10						5				5						10										10
BH		0							0				0	0	0			0							0	0										0									0	0
BD
BB				15					0		0					15					10									10						10							5			5			15
BY						10			5	10	5				5											10										10						10			5	5	10	0
BE	5	5			3	8		10	0	5	0	10		5						10		10				5				0					5	7			10			0			0	5		0
BZ
BJ
BM
BO					12.5																																12.5
BA	10	10							5	10					10																					10						10			10	10		10
BW													10
BR					15				10						10															15					15	15										15		15
VG
BF
BN											5																									10
BG	10	10				5			5	5	5			10	5															10						7						0			10	10	10	0
CV
KH
CM																														16.5
CA		0			3	10		10	0	5		10	0		0							15				0			15						15	10	10					10			0	10		0
BQ
KY
CF
TD																													0				0							0
CL								5							5							15								10							10					5						5
CN	10	10				10		10	6	10	10	10	10	10	7					10	5	15			10	7				10												10	5		10	10		7
CO																														10					10											10
KM
CD															10
CG																													0				0	0
CR
HR	10					5			0	10				10	0					10						0				10					5	10										10		10
CU
CW
CY						0			0					0	0					0						0				0						0										0		0
CZ	10					5		10	5	10	10		5	5	0					0		15				10				0						10						10			0		0	10
KP
DK					3			10	0			10			0							15				0				0					5	10						10			0	5
DM
DO																														18
EC															10							15								10					10	10
EG	10	10												15	15											15				15						8									10	15		20
SV
GQ
EE	5					10			0	10	0			10	0											0				10						10						10			0	0		0
ET
FK
FO
FJ								15
FI					15	10		5	5	5			5	5	5					10		20				5				10						10						10			0	10		0
FR		5			18	5		5	0		0	10			0		0		15		10	10		0		0			15	10			0			6		33.33		15		0			0	0
GA															10															10
GM
GE						5			0	10	0				5											10										5						5				0		0
DE	5	10			15	0		10	0	5		10		3	0				15	10						5				0						10						0			0	5		0
GH															10
GI
GR	5					5			7	8					5					10						10				0						10						10			0	10		5
GL																																																10
GD
GT
GG
GW
GY																														10
HN
HK									3						4.95										4.95					4.95						4.95										4.95
HU
IS															0															0						10									5	10		0
IN	10					10		10	10			10		15	10						10	25				15				10						10	10								15	10		20
ID		15						10	10			10			10										15	10				10						10						10				12.5	10	15
IR		5				5			5	10	5			5												5										10						5
IQ
IE	7					5		10	0		0			5	0					0	0					10				0					5	6						10			0	10		0
IM
IL									0					5	0							10				12.5				0						10						5				5		0
IT	5	5			10	7		10	0	5		10		6	5					10		15				5				0						10				10		5			0	0		0
CI															10		15							15						10
JM																														10						10												10
JP						0		5	10	0		10		0	10							12.5			10	10				10						10										0		10
JE
JO		15									0									10						10				10												10				10
KZ						10			10	10				15	10											10				10						10										10
KE																														15																		20
KI
KR	10	2						15	2	5	10	10		5	10							10				5				10					5	10	10					0				10		10
XK	10														10
KW	10					10			10	10				10	10										15	10				10						10						10			5	10		10
KG									10					15																10						10
LA																																				5											5
LV
LB		10				5					0			5												5																			0	5
LS
LR
LY
LI
LT						10			0	10				10	0											0				10						10						0			0	0		0
LU						0			0	0	0		0		0							0				0				0						0										0		0
MO
MK	10								0	8				10	10					10						10										10						10				10		10
MG
MW
MY	10							0	10		8	0			10					8					10					0					10	10						10				10		0
ML
MT	0							0	0		0		0		0											0				0						0						0			0	0		0
MR
MU												15	5		0						12.5															10				0		0			0
MX								10	10		10		10		10							10								10					5	10	10									10		10
MD	10					10			5	10				15	0					10						10				10						10						10			5	10
MC
MN									5					10	5											10				5						10										10	10
ME	10								5	10				10	10					10						10										10						10			10	5		10
MA									10		10				10											10				5						5										10		10
MZ																					10
MM
NA																					9.9
NP
NL
AN
NC
NZ								5	10						10															15					5	10										10		10
NI
NE
NG															7.5															7.5						7.5										7.5
NO	0				0			0	0	0		0	0		0		0			0		0				0				0					0	0						0			0	0		0
OM														10											10					10						10						10
PK									10	10	10	15		15	15					15										15						12.5												12
PW
PS
PA													7.5																																	10
PG								10																						10						10
PY																																			15
PE																						15								15					15
PH								15	10		10	15			15							15								25						10										10		15
PL	5					10		10	5	10		10		0	5					10						5				0					5	10						10			5	10		5
PF
PT		10							5				5		10							15				10	10			10					5	10	10					10	5		10	10		10
PR
QA		0				5			5	5				5																						10						10	5		5
RO	15	15				10		10	3	10		10		15	5					10						15				5						7						10			5	10	10	10
RU	10	15			15	0		10	0	10				10	0						10	15				15				0					5	10						10	5		0	10	0	0
RW															10
PM
SM
SA									10	10		10		10																						10										10
SN															10		15							15						15
RS	10								5	10				10	10					10						10				10						10						10			10	5	10	10
CS
SC											5		5					0			10															10									5
SL
SG	5							10	5		5	10	8	5	3			10				10			10	5				10					10	6									10	0		10
SX
SK								10	0					5	5					10		15				10				0						10						10			0	0		0
SI	7					5			5	5				5	5					5						5				10						10						5			10	10		5
SB
ZA		10						10	0					5	0						10	10				5				6						7			10			5			0	10		0
ES	0	7			3	5		10	0				0		0				0	7		10				0				0					5	10	10				10	8	0		0	0
LK								10				15		10	10															10						10												10
SS
SD
SR
SZ
SE	5				3			10	0			10	0	3	0				15	0	15	15				5				0					5	6						0			0	0		0
CH	0	0				0		0	0	0		0		0	0											0				0					0	0	0					0				0		0
SY
TW								12.5	10						10																																	10
TJ						10			8	10																										8										10
TZ																														20																		20
TH						15		15	15		15	15		15	5											5				5					10	15									5	5		5
TL
TG
TT																						15								0						10												0
TN									10						11														15	15						5										5		15
TR	10	10						10	10	10	10	10		10	10					10		10				10				10						10						10				10		10
TM						10			0		10			15	0																					10						10
TV
UG																																																10
UA		10				0			0	10				15	0							15				10				0						10						10			5	10		0
AE		10				5			0	5		10		5	0					0						0				0						10									0	10
GB				0	15	5		5	0	5	0	10	0	0	0	0			15	10	10		20		0	0				0		20			10	10						10			0	0		0
US						0		5	0	0		10	5	0	0											5				0						10									0	0		0
UY
UZ									5	10	8			15	5											10				5						10										10
VE									5				10	5	5							15								5						10							5			12		5
VN		15						10	7.5			15		15	5										10	15				7.5						10							10			10	10	5
YU
YE
ZM																														15						5												15
ZW																										10				10
DJ
BS
HT
MS
VC
LC
KN
GN
BT
MV
TC
VU
VI
AD
AI
BI
CK
YT
MF
[truncated: 168 more columns]
