# Supplementary material for: Navigating optimal treaty-shopping routes using a multiplex network model
Source: PLoS One. 2021 Aug 27;16(8):e0256764. doi: 10.1371/journal.pone.0256764 (PMC8396775; doi:10.1371/journal.pone.0256764)
Supplement: S1 Data — (ZIP) [file pone.0256764.s003.zip › tax_treaty_interest.xlsx]

## Sheet: Interest
	AL	DZ	AO	AG	AR	AM	AW	AU	AT	AZ	BH	BD	BB	BY	BE	BZ	BJ	BM	BO	BA	BW	BR	VG	BF	BN	BG	CV	KH	CM	CA	BQ	KY	CF	TD	CL	CN	CO	KM	CD	CG	CR	HR	CU	CW	CY	CZ	KP	DK	DM
AL									5						5					10						10										10						10				5
DZ
AO
AG													15			15																																	15
AR								12							12				15.05			15.05								12.5					15													12
AM									10					10	10											10				10						10						10			5	10
AW
AU					12				10						10															10					10	10										10		10
AT	0	0				0		0		0	0		0	0	0	0				0		0				0				0					0	0						0	0		0	0		0
AZ									10					10	10					10						7				10						10										10
BH		0							0				0	0	0			0							0	0										0									0	0
BD
BB				15					0		0					15					10									15						10							10			5			15
BY						5			5	5	5				10											10										10						10			5	5	10	0
BE	5	15			12	10		10	15	10	5	15		10						15		15				10				10					15	10			10			10			10	10		10
BZ
BJ
BM
BO					12.5																																12.5
BA	10	10							5	10					15																					10						10			10	0		0
BW													10
BR					15				15						15															15					15	15										15		15
VG
BF
BN											5																									10
BG	10	10				10			5	7	5			10	10															10						10						5			7	10	10	0
CV
KH
CM																														16.5			16.5	16.5						16.5
CA		15			12.5	10		10	10	10		15	15		10							15				10			15						15	10	10					10			15	10		10
BQ
KY
CF
TD																													0				0							0
CL								15							15							15								10							15					15						5
CN	10	7				10		10	10	10	10	10	10	10	10					10	7.5	15			10	10				10												10	7.5		10	7.5		10
CO																														10					15											10
KM
CD															10
CG																													0				0	0
CR
HR	10					10			5	10				10	10					10						5				10					15	10										0		5
CU
CW
CY						0			0					0	0					0						0				0						0										0		0
CZ	5					10		10	0	10	0		5	5	10					0		15				10				10						7.5						0			0		10	0
KP
DK					0			0	0			0			0							0				0				0					0	0						0			0	0
DM
DO																														18
EC															10							15								15					15	10
EG	10	5							15					10	15											15				15						10									15	15		15
SV
GQ
EE	0					0			0	0	0			0	0											0				0						0						0			0	0		0
ET
FK
FO
FJ								10
FI					15	15		15	10	10			15	15	15					15		20				10				15						10						15			15	15		15
FR		0			0	0		0	0		0	0			0		0		0		0	0		0		0			0	0			0			0		0		0		0			0	0
GA															15															10
GM
GE						10			0	10	0				10											10										10						5				8		0
DE	5	10			10	5		25	0	0		25		0	0				25	25						5				0						25						25			0	0		25
GH															10
GI
GR	5					10			8	8					10					10						10				10						10						10			10	10		8
GL																																																0
GD
GT
GG
GW
GY																														15
HN
HK									0						0										0					0						0										0
HU
IS															10															10						10									0	0		0
IN	10					10		15	10			10		10	15						10	15				15				15						10	10								10	10		15
ID		15						10	10			10			10										15	10				10						10						10				12.5	10	10
IR		5				10			5	10	5			5												5										10						5
IQ
IE	7					10		10	0		0			5	15					0	7.5					5				10					15	10						0			0	0		0
IM
IL									15					10	15							15				10				15						10						10				10		5
IT	0	0			0	0		0	0	0		0		0	0					10		0				0				0						0				0		0			10	0		0
CI															16		15							15						15
JM																														15						7.5												12.5
JP						10		10	10	10		10		10	10							12.5			10	10				10						10										10		10
JE
JO		0									0									10						0				10												10				0
KZ						10			10	10				10	10											10				10						10										10
KE																														15																		20
KI
KR	10	10						15	10	10	5	10		10	10							15				10				10					15	10	10					5				10		15
XK	10														10
KW	10					5			0	7				5	0										0	5				10						5						10			10	0		0
KG									10					10																15						10
LA																																				5											10
LV
LB		10				8					0			5												7																			5	0
LS
LR
LY
LI
LT						0			0	0				0	0											0				0						0						0			0	0		0
LU						0			0	0	0		0		0							0				0				0						0										0		0
MO
MK	10								0	8				10	10					10						10										10						10				0		0
MG
MW
MY	10							15	15		5	15			10					10					10					15					15	10						10				12		15
ML
MT	0							0	0		0		0		0											0				0						0						0			0	0		0
MR
MU												15	5		10						12															10				5		0			0
MX								15	10		10		10		15							15								10					15	10	10									10		15
MD	5					10			5	10				10	15					10						10				10						10						5			5	5
MC
MN									10					10	10											10				10						10										10	5
ME	10								10	10				8	15					10						10										10						10			10	10		0
MA									10		10				10											10				10						10										10		10
MZ																					10
MM
NA																					10
NP
NL
AN
NC
NZ								10	10						10															15					10	10										10		10
NI
NE
NG															7.5															7.5						7.5										7.5
NO	0				0			0	0	0		0	0		0		0			0		0				0				0					0	0						0			0	0		0
OM														5											10					10						10						5
PK									15	10	10	15		10	15					20										25						10												15
PW
PS
PA													7.5																																	10
PG								10																						10						10
PY																																			10
PE																						15								15					15
PH								15	15		10	15			10							15								15						10										10		10
PL	10					5		10	5	10		10		10	5					10						10				15					15	10						10			5	5		5
PF
PT		15							10				10		15							15				10	10			10					15	10	10					10	10		10	10		10
PR
QA		0				5			0	7				5																						10						0	10		0
RO	10	15				10		10	0	8		10		10	10					7.5						15				10						10						10			10	7	10	10
RU	10	15			15	0		10	0	10				10	10						10	15				15				10					15	10						10	10		0	0	0	0
RW															10
PM
SM
SA									5	7		7.5		5																						10										0
SN															16		15							15						16
RS	10								10	10				8	15					10						10				10						10						10			10	10	10	10
CS
SC											5		5					5			7.5															10									0
SL
SG	5							10	5		5	10	12	5	5			15				15			10	5				15					15	10									10	0		10
SX
SK								10	0					10	10					0		15				10				10						10						10			10	0		0
SI	7					10			5	8				5	10					7						5				10						10						5			10	5		5
SB
ZA		10						10	0					10	10						10	15				5				10						10			10			0			0	0		0
ES	6	5			12	5		10	0				0		0				15	7		15				0				15					15	10	10				5	8	10		0	0
LK								10				15		10	10															15						10												10
SS
SD
SR
SZ
SE
CH	5	10				10		10	0	10		10		8	10											5				10					15	10	10					5				0		0
SY
TW								10	10						10																																	10
TJ						10			8	10																										8										7
TZ																														15																		12.5
TH						15		15	15		15	15		15	15											15				15					15	15									15	15		15
TL
TG
TT																						15								15						10												15
TN									10						10														15	15						10										12		12
TR	10	10						10	15	10	10	10		10	15					10		15				10				15						10						10				10		15
TM						10			0		10			10	15																					10						10
TV
UG
UA		10				10			5	10				10	10							15				10				10						10						10			2	5		10
AE		0				0			0	7		10		5	5					0						2				10						7									0	0
GB				20	12	5		10	0	10	0	10	0	0	10	20			15	10	10		20		20	0				10		20			15	10						10			10	0		0
US								10	0			10	5		0											5				0						10									10	0		0
UY
UZ									10	10	8			10	10											10				10						10										5
VE									10				15	5	10							15								10						10							10			10		5
VN		15						10	10			15		10	10										10	10				10						10							10			10	10	10
YU
YE
ZM																														15						10												10
ZW
DJ
BS
HT
MS
VC
LC
KN
GN
BT
MV
TC
VU
VI
AD
AI
BI
CK
YT
MF
[truncated: 168 more columns]
