# Supplementary material for: Navigating optimal treaty-shopping routes using a multiplex network model
Source: PLoS One. 2021 Aug 27;16(8):e0256764. doi: 10.1371/journal.pone.0256764 (PMC8396775; doi:10.1371/journal.pone.0256764)
Supplement: S2 Data — (ZIP) [file pone.0256764.s004.zip]

Archive with 3 entries (2 files):
- corporate_tax_rates.xlsx
- __MACOSX/
- __MACOSX/._corporate_tax_rates.xlsx
