# Supplementary material for: Navigating optimal treaty-shopping routes using a multiplex network model
Source: PLoS One. 2021 Aug 27;16(8):e0256764. doi: 10.1371/journal.pone.0256764 (PMC8396775; doi:10.1371/journal.pone.0256764)
Supplement: S2 Data — (ZIP) [file pone.0256764.s004.zip › corporate_tax_rates.xlsx]

## Sheet: Table 1
Corporate Tax Rates 2016
International Tax
Country Code	Jurisdiction	National rate	Local rate	Branch rate	Thin Capitalisation (or equivalent): debt-to-equity ratio
AL	Albania	0.15	0	0.15	4
DZ	Algeria	0.23	0	0.15	0
AD	Andorra	0.1	0	0.1	0
AO	Angola	0.3	0	0.3	0
AI	Anguilla	0	0	0	0
AG	Antigua & Barbuda	0.25	0	0.25	0
AR	Argentina	0.35	0	0.35	2
AM	Armenia	0.2	0	0.2	0
AW	Aruba	0.25	0	0.25	0
AU	Australia	0.3	0	0.3	1.5
AT	Austria	0.25	0	0.25	3
AZ	Azerbaijan	0.2	0	0.2	0
BS	Bahamas	0	0	0	0
BH	Bahrain	0	0	0	0
BD	Bangladesh	0.25	0	0.2	0
BB	Barbados	0.25	0	0.25	0
BY	Belarus	0.18	0	0.18	3
BE	Belgium	0.33	0	0.33	5
BJ	Benin	0.3	0	0.15	0
BM	Bermuda	0	0	0	0
BO	Bolivia	0.25	0	0.25	0
BA	Bosnia-Herzegovina	0.1	0	0.1	0
BW	Botswana	0.22	0	0.3	3
BR	Brazil	0.34	0	0.34	2
VG	British Virgin Islands	0	0	0	0
BN	Brunei	0.185	0	0.185	0
BG	Bulgaria	0.1	0	0.1	3
BF	Burkina Faso	0.275	0	0.275	0
BI	Burundi	0.3	0	0.3	2
CV	Cabo Verde	0.25	0	0	30% of EBIDT
KH	Cambodia	0.2	0	0.2	0
CM	Cameroon	0.3	0.1	0.3	1.5
CA	Canada	0.15	10%-16%	15%+additional 25%	1.5
KY	Cayman Islands	0	0	0	0
TD	Chad	0.35	0	0.35	1
CL	Chile	0.24	0	24%+additional 35%	3
CN	China	0.25	0	0.25	2
CO	Colombia	0.25	0	0.25	3
CD	Congo (Dem. Rep.)	0.35	0	0.35	2
CG	Congo (Republic of)	0.3	0.75%~0.045%	0.15	0
CK	Cook Islands	20%/28%	0	0.28	0
CR	Costa Rica	0.3	0	30%+additional 15%	0
HR	Croatia	0.2	0	0.2	4
CW	Curaçao	0.22	0	0.22	3
CY	Cyprus	0.125	0	0.125	0
CZ	Czech Republic	0.19	0	0.19	4
DK	Denmark	0.22	0	0.22	4
DM	Dominica	0.28	0	0.15	0
DO	Dominican Republic	0.27	0	27%+additional 10%	3
EC	Ecuador	0.22	0	0.22	3
EG	Egypt	0.225	0	0.225	4
SV	El Salvador	0.3	Varies	0.3	3
GQ	Equatorial Guinea	0.35	0	0.35	0
EE	Estonia	0.2	0	0.2	0
ET	Ethiopia	0.3	0	0.3	4
FJ	Fiji	0.2	0	0.2	0
FI	Finland	0.2	0	0.2	0
FR	France	0.3333	0	0.3	1.5
GA	Gabon	0.3	0	0.15	0
GM	Gambia	0.31	0	0.31	1
GE	Georgia	0.15	0	0.15	3
DE	Germany	0.15	14%-17%	0.15	30% of EBITDA
GH	Ghana	0.25	0	0.25	2
GI	Gibraltar	0.1	0	0.1	5
GR	Greece	0.29	0	0.29	30% of EBITDA
GL	Greenland	0.3	0	0	2
GD	Grenada	0.3	0	0.15	0
GT	Guatemala	0.25	0	0.25	3
GG	Guernsey	0	0	0	0
GW	Guinea Bissau	0.25	0	N/A	0
GN	Guinea Conakry	0.35	0	0.35	1.5
GY	Guyana	0.4	0	0.4	0
HN	Honduras	0.25	0	0.25	0
HK	Hong Kong SAR	0.165	0	0.165	0
HU	Hungary	0.1	0%-2%	0.1	3
IS	Iceland	0.2	0	0.2	0
IN	India	0.4	0	0.4	30% of EBITDA
ID	Indonesia	0.25	0	0.25	4
IR	Iran	0.25	0	0.25	0
IQ	Iraq	0.15	0	0.15	0
IE	Ireland	0.125	0	0.125	0
IM	Isle of Man	0	0	0	0
IL	Israel	0.25	0	0.25	0
IT	Italy	0.275	0.04	0.275	30% of gross operating margin
CI	Ivory Coast(Cote d'Ivoire)	0.25	0	25%+additional 15%	0
JM	Jamaica	0.3333	0	0.3333	0
JP	Japan	0.239	Varies	0.239	3
JE	Jersey	0	0	0	0
JO	Jordan	0.2	0	0.2	0
KZ	Kazakhstan	0.2	0	0.32	4
KE	Kenya	0.3	0	0.375	3
KR	Korea (ROK)	0.22	0.022	0.22	2
XK	Kosovo	0.1	0	0.1	0
KW	Kuwait	0.15	0	0.15	0
KG	Kyrgyzstan	0.1	0	0.1	0
LA	Lao PDR	0.24	0	0.24	0
LV	Latvia	0.15	0	0.15	4
LB	Lebanon	0.15	0	15%+additional 10%	0
LS	Lesotho	0.25	0	0.25	1.5
LY	Libya	0.2	0	0.2	0
LI	Liechtenstein	0.125	0	0.125	0
LT	Lithuania	0.15	0	0.15	4
LU	Luxembourg	0.21	6%-12%	0.21	5.66
MO	Macao SAR	0.12	0	0.12	0
MK	Macedonia	0.1	0	0.1	3
MG	Madagascar	0.2	0	0.2	2
MW	Malawi	0.3	0	0.35	2
MY	Malaysia	0.24	0	0.24	0
MV	Maldives	0.15	0	0.15	25% of Profit
MT	Malta	0.35	0	0.35	0
MU	Mauritius	0.15	0	0.15	0
MX	Mexico	0.3	0	30%+additional 10%	3
MD	Moldova	0.12	0	0.12	0
MC	Monaco	0.3333	0	0.3333	0.5
MN	Mongolia	0.25	0	25%+additional 20%	3
ME	Montenegro	0.09	0	0.09	0
MA	Morocco	0.31	0	31%+additional 15%	1
MZ	Mozambique	0.32	Varies	0.32	2
MM	Myanmar	0.25	0	0.25	0
NA	Namibia	0.32	0	0.32	3
NL	Netherlands	0.25	0	0.25	0
NZ	New Zealand	0.28	0	0.28	0.6
NI	Nicaragua	0.3	0	0.3	0
NG	Nigeria	0.3	0	0.3	3
NO	Norway	0.25	0	0.25	30% of EBITDA
OM	Oman	0.12	0	0.12	2
PK	Pakistan	0.32	0	32%+additional 12.5%	3
PW	Palau	0	0	0	0
PA	Panama	0.25	Varies	25%+additional 10%	0
PG	Papua New Guinea	0.3	0	0.48	3
PY	Paraguay	0.1	0	10%+additional 15%	0
PE	Peru	0.28	0	28%+additional 6.8%	3
PH	Philippines	0.3	0	30%+additional 15%	0
PL	Poland	0.19	0	0.19	1
PT	Portugal	0.21	0%-1.5%	0.21	30% of EBITDA
PR	Puerto Rico	0.2	0	0.1	0
QA	Qatar	0.1	0	0.1	0
RO	Romania	0.16	0	0.16	3
RU	Russia	0.2	0	0.2	3
RW	Rwanda	0.3	0	0.3	4
KN	Saint Kitts & Nevis	0.33	0	33%+additional 10%	0
LC	Saint Lucia	0.3	0	0.3	0
VC	Saint Vincent & the Grenadines	0.325	0	0.325	0
SA	Saudi Arabia	0.2	0	0.2	0
SN	Senegal	0.3	0	0.3	1
RS	Serbia	0.15	0	0.15	4
SC	Seychelles	0.33	0	0.33	0
SL	Sierra Leone	0.3	0	30%+additional 10%	0
SG	Singapore	0.17	0	0.17	0
SX	Sint Maarten	0.35	0	0.35	3
SK	Slovakia	0.22	0	0.22	25% of EBITDA
SI	Slovenia	0.17	0	0.17	4
SB	Solomon Islands	0.35	0	0.35	3
ZA	South Africa	0.28	0	0.28	40% of EBITDA
SS	South Sudan	0.2	0	0.2	0
SD	Sudan	0.35	0	0.35	0
ES	Spain	0.25	Varies	25%+additional 19%	0
LK	Sri Lanka	0.28	0	28%+additional 10%	4
SZ	Swaziland	0.275	0	27.5%+additional 15%	0
SE	Sweden	0.22	0	0.22	0
CH	Switzerland	0.085	Varies	0.085	6
SY	Syria	0.28	4%-10%	0.28	0
TW	Taiwan	0.17	0	0.17	3
TJ	Tajikistan	0.25	0	25%+additional 15%	0
TZ	Tanzania	0.3	0	30%+additional 10%	2.33
TH	Thailand	0.2	0	20%+additional 10%	0
TL	Timor-Leste	0.1	0	0.1	1e-09
TT	Trinidad & Tobago	0.25	0	25%+additional 5%	0
TN	Tunisia	0.25	0	0.25	0.5
TR	Turkey	0.2	0	20%+additional 15%	3
TM	Turkmenistan	0.2	0	0.2	0
TC	Turks & Caicos	0	0	0	0
UG	Uganda	0.3	0	30%+additional 15%	1
UA	Ukraine	0.18	0	18%+additional 15%	3.5
AE	United Arab Emirates	0	0	0	0
GB	United Kingdom	0.2	0	0.2	1
US	United States	0.35	Varies	35%+additional 30%	50% of EBITDA
UY	Uruguay	0.25	0	25%+additional 7%	0
UZ	Uzbekistan	0.075	0.08	7.5%+additional 10%	0
VU	Vanuatu	0	0	0	0
VE	Venezuela	0.34	0.5%-10%	0.34	1
VN	Vietnam	0.2	0	0.2	0
VI	Virgin Islands (US)	0.35	0	35%+additional 10%	1.5
YE	Yemen	0.2	0	0.2	2.33
ZM	Zambia	0.35	0	35%+additional 15%	0
ZW	Zimbabwe	0.25	0	0.25	3
BZ	Belize	0.25			0
BT	Bhutan	0.3			0
BQ	Caribbean Netherlands	0.25			0
CF	Central African Republic	0.3			0
KM	Comoro Islands	0.35			0
CU	Cuba	0.15			0
KP	Democratic People's Republic of Korea	0.325			0
DJ	Djibouti	0.25			0
FK	Falkland Islands	0.26			0
FO	Faroe Islands	0.18			4
HT	Haiti	0.3			0
KI	Kiribati	0.327			0
LR	Liberia	0.25			0
ML	Mali	0.3			1
MR	Mauritania	0.25			0
YT	Mayotte	0.3333			0
MS	Montserrat	0.2			0
NP	Nepal	0.3			50% of EBIT
AN	Netherlands Antilles	0.3			3
NC	New Caledonia	0.3			0
NE	Niger	0.3			0
PS	Palestine Territories	0.15			0
PF	Polynesia French	0.27			0
MF	Saint Martin	0.345			3
PM	Saint Pierre & Miquelon	0.3333			1.5
SM	San Marino	0.17			0
CS	Serbia & Montenegro	0.15			4
SR	Surinam	0.36			0
TG	Togo	0.28			30% of gross operating surplus
TV	Tuvalu	0			0
YU	Yugoslavia	0.15			4
			additional: (when repatriated)	0: no limitation/no thin capitalization/interest rate's limit-Yes
