# Supplementary material for: Navigating optimal treaty-shopping routes using a multiplex network model
Source: PLoS One. 2021 Aug 27;16(8):e0256764. doi: 10.1371/journal.pone.0256764 (PMC8396775; doi:10.1371/journal.pone.0256764)
Supplement: S3 Data — (ZIP) [file pone.0256764.s005.zip › withholding_tax_rates.xlsx]

## Sheet: Sheet1
	Withholding Tax Rates 2016*
	Updated March 2016
	International Tax
Country Code	Jurisdiction	Dividends	Interest	Royalties
AL	Albania	0.15	0.15	0.15
DZ	Algeria	0.15	0.1	0.24
AD	Andorra	0	0	0.05
AO	Angola	0.1	0.15	0.1
AI	Anguilla	0	0	0
AG	Antigua & Barbuda	0.25	0.25	0.25
AR	Argentina	0.1	0.1505	0.1225
AM	Armenia	0.1	0.1	0.1
AW	Aruba	0	0	0
AU	Australia	0.3	0.1	0.3
AT	Austria	0.275	0	0.2
AZ	Azerbaijan	0.1	0.1	0.14
BS	Bahamas	0	0	0
BH	Bahrain	0	0	0
BD	Bangladesh	0.2	0.2	0.2
BB	Barbados	0	0.15	0.15
BY	Belarus	0.12	0.1	0.15
BE	Belgium	0.25	0.25	0.25
BJ	Benin	0.15	0.15	0.1
BM	Bermuda	0	0	0
BO	Bolivia	0.25	0.25	0.25
BA	Bosnia-Herzegovina	0	0.1	0.1
BW	Botswana	0.075	0.15	0.15
BR	Brazil	0	0.15	0.15
VG	British Virgin Islands	0	0	0
BN	Brunei	0	0.15	0.1
BG	Bulgaria	0.05	0.1	0.1
BF	Burkina Faso	0.125	0.25	0
BI	Burundi	0.15	0.15	0.15
CV	Cabo Verde	0.1	0.2	0.2
KH	Cambodia	0.14	0.14	0.14
CM	Cameroon	0.165	0.165	0.15
CA	Canada	0.25	0.25	0.25
KY	Cayman Islands	0	0	0
TD	Chad	0.2	0.25	0.25
CL	Chile	0.35	0.35	0.3
CN	China	0.1	0.1	0.1
CO	Colombia	0.33	0.14	0.33
CD	Congo (Dem. Rep.)	0.2	0.2	0.2
CG	Congo (Republic of)	0.15	0.2	0.2
CK	Cook Islands	0.15	0.15	0.15
CR	Costa Rica	0.05	0.055	0.25
HR	Croatia	0.12	0.15	0.15
CW	Curaçao	0	0.35	0
CY	Cyprus	0	0	0.1
CZ	Czech Republic	0.15	0.15	0.15
DK	Denmark	0	0	0.22
DM	Dominica	0.15	0.15	0.15
DO	Dominican Republic	0.1	0.1	0.27
EC	Ecuador	0	0.22	0.22
EG	Egypt	0.1	0.2	0.2
SV	El Salvador	0.05	0.2	0.05
GQ	Equatorial Guinea	0.25	0.25	0.1
EE	Estonia	0	0	0.1
ET	Ethiopia	0.1	0.05	0.05
FJ	Fiji	0.15	0.1	0.15
FI	Finland	0.2	0	0.2
FR	France	0.3	0	0.3333
GA	Gabon	0.1	0.1	0.1
GM	Gambia	0.15	0.15	0.15
GE	Georgia	0.05	0.05	0.1
DE	Germany	0.25	0	0.15
GH	Ghana	0.08	0.08	0.15
GI	Gibraltar	0	0	0
GR	Greece	0.1	0.15	0.2
GL	Greenland	0.36	0	0.3
GD	Grenada	0.15	0.15	0.15
GT	Guatemala	0.05	0.1	0.15
GG	Guernsey	0	0	0
GW	Guinea Bissau	0.3	0.15	0
GN	Guinea Conakry	0.1	0.1	0.15
GY	Guyana	0.2	0.2	0.2
HN	Honduras	0.1	0.1	0.25
HK	Hong Kong SAR	0	0	0.0495
HU	Hungary	0	0	0
IS	Iceland	0.18	0.1	0.2
IN	India	0.2	0.05	0.25
ID	Indonesia	0.2	0.2	0.2
IR	Iran	0	0.05	0.05
IQ	Iraq	0	0.15	0
IE	Ireland	0.2	0.2	0.2
IM	Isle of Man	0	0	0
IL	Israel	0.25	0.25	0.25
IT	Italy	0.26	0.26	0.3
CI	Ivory Coast(Cote d'Ivoire)	0.15	0.18	0.2
JM	Jamaica	0.3333	0.3333	0.3333
JP	Japan	0.2042	0.2042	0.2042
JE	Jersey	0	0	0
JO	Jordan	0	0.1	0.1
KZ	Kazakhstan	0.15	0.15	0.15
KE	Kenya	0.1	0.15	0.2
KR	Korea (ROK)	0.2	0.14	0.2
XK	Kosovo	0	0.1	0.1
KW	Kuwait	0	0	0
KG	Kyrgyzstan	0.1	0.1	0.1
LA	Lao PDR	0.1	0.1	0.05
LV	Latvia	0	0	0
LB	Lebanon	0.1	0.1	0.075
LS	Lesotho	0.25	0.25	0.25
LY	Libya	0	0	0
LI	Liechtenstein	0	0	0
LT	Lithuania	0	0.1	0.1
LU	Luxembourg	0	0	0
MO	Macao SAR	0	0	0
MK	Macedonia	0.1	0.1	0.1
MG	Madagascar	0	0.2	0.1
MW	Malawi	0.1	0.15	0.15
MY	Malaysia	0	0.15	0.1
MV	Maldives	0	0	0.1
MT	Malta	0	0	0
MU	Mauritius	0	0.15	0.15
MX	Mexico	0.1	0.35	0.25
MD	Moldova	0.06	0.12	0.12
MC	Monaco	0	0	0
MN	Mongolia	0.2	0.2	0.2
ME	Montenegro	0.09	0.09	0.09
MA	Morocco	0.15	0.1	0.1
MZ	Mozambique	0.2	0.2	0.2
MM	Myanmar	0	0.15	0.2
NA	Namibia	0.1	0.1	0.099
NL	Netherlands	0.15	0	0
NZ	New Zealand	0.3	0.15	0.15
NI	Nicaragua	0.15	0.15	0.15
NG	Nigeria	0.1	0.1	0.1
NO	Norway	0.25	0	0
OM	Oman	0	0	0.1
PK	Pakistan	0.125	0.1	0.15
PW	Palau	0	0	0
PA	Panama	0.2	0.125	0.125
PG	Papua New Guinea	0.17	0.15	0.3
PY	Paraguay	0.15	0.3	0.3
PE	Peru	0.068	0.3	0.3
PH	Philippines	0.15	0.2	0.3
PL	Poland	0.19	0.2	0.2
PT	Portugal	0.25	0.25	0.25
PR	Puerto Rico	0.1	0.29	0.29
QA	Qatar	0	0.07	0.05
RO	Romania	0.05	0.16	0.16
RU	Russia	0.15	0.2	0.2
RW	Rwanda	0.15	0.15	0.15
KN	Saint Kitts & Nevis	0.1	0.1	0.1
LC	Saint Lucia	0	0.15	0.25
VC	Saint Vincent & the Grenadines	0	0.2	0.2
SA	Saudi Arabia	0.05	0.05	0.15
SN	Senegal	0.1	0.16	0.2
RS	Serbia	0.2	0.2	0.2
SC	Seychelles	0.15	0.15	0.15
SL	Sierra Leone	0.1	0.15	0.25
SG	Singapore	0	0.15	0.1
SX	Sint Maarten	0	0	0
SK	Slovakia	0	0.19	0.19
SI	Slovenia	0.15	0.15	0.15
SB	Solomon Islands	0.3	0.15	0.15
ZA	South Africa	0.15	0.15	0.15
SS	South Sudan	0.1	0.1	0.1
SD	Sudan	0	0.15	0.15
ES	Spain	0.19	0.19	0.24
LK	Sri Lanka	0.1	0.15	0.15
SZ	Swaziland	0.15	0.1	0.15
SE	Sweden	0	0	0
CH	Switzerland	0.35	0	0
SY	Syria	0	0.075	0.05
TW	Taiwan	0.2	0.2	0.2
TJ	Tajikistan	0.12	0.12	0.15
TZ	Tanzania	0.1	0.1	0.15
TH	Thailand	0.1	0.15	0.15
TL	Timor-Leste	0.1	0.1	0.1
TT	Trinidad & Tobago	0.05	0.15	0.15
TN	Tunisia	0.05	0.2	0.15
TR	Turkey	0.15	0.1	0.2
TM	Turkmenistan	0.15	0.15	0.15
TC	Turks & Caicos	0	0	0
UG	Uganda	0.15	0.15	0.15
UA	Ukraine	0.15	0.15	0.15
AE	United Arab Emirates	0	0	0
GB	United Kingdom	0	0.2	0.2
US	United States	0.3	0.3	0.3
UY	Uruguay	0.07	0.12	0.12
UZ	Uzbekistan	0.1	0.1	0.2
VU	Vanuatu	0	0	0
VE	Venezuela	0.34	0.34	0.34
VN	Vietnam	0	0.05	0.1
VI	Virgin Islands (US)	0.1	0.1	0.1
YE	Yemen	0.1	0.1	0.1
ZM	Zambia	0.15	0.15	0.2
ZW	Zimbabwe	0.1	0	0.15
BZ	Belize	0.15	0.15	0
BT	Bhutan	0.1	0	0.05
BQ	Caribbean Netherlands	0.22	0.22	0.22
CF	Central African Republic	0.15	0.15	0.15
KM	Comoro Islands	0.15	0.15	0
CU	Cuba	0	0	0
KP	Democratic People's Republic of Korea	0.325	0.325	0.325
DJ	Djibouti	0	0	0.05
FK	Falkland Islands	0	0.1	0.1
FO	Faroe Islands	0.18	0	0.25
HT	Haiti	0.15	0.15	0.15
KI	Kiribati	0.3	0	0
LR	Liberia	0.15	0.15	0.15
ML	Mali	0.07	0.18	0.15
MR	Mauritania	0.1	0.1	0.03
YT	Mayotte	0.3	0	0
MS	Montserrat	0.4	0.4	0.4
NP	Nepal	0.05	0.15	0.15
AN	Netherlands Antilles	0	0	0
NC	New Caledonia	0.16	0	0.1
NE	Niger	0.07	0.2	0.1
PS	Palestine Territories	0.1	0	0.1
PF	Polynesia French	0.15	0.15	0.2
MF	Saint Martin	0.1035	0.1035	0
PM	Saint Pierre & Miquelon	0	0	0.3333
SM	San Marino	0.05	0.13	0.2
CS	Serbia & Montenegro	0.2	0.2	0.2
SR	Surinam	0.25	0	0
TG	Togo	0.13	0.06	0.2
TV	Tuvalu	0	0	0
YU	Yugoslavia	0.2	0.2	0.2
